# Supplementary material for: Genetic Determinants and Clonal Composition of Levofloxacin-Resistant Streptococcus agalactiae Isolates from Bulgaria
Source: Antibiotics (Basel). 2025 Nov 7;14(11):1121. doi: 10.3390/antibiotics14111121 (PMC12649546; doi:10.3390/antibiotics14111121)
Supplement: Supplementary file 1 [file antibiotics-14-01121-s001.zip]

Archive with 1 entries (1 files):
- antibiotics-3957496-supplementary.pdf
